# Supplementary material for: What killed Karl Patterson Schmidt? Combined venom gland transcriptomic, venomic and antivenomic analysis of the South African green tree snake (the boomslang), Dispholidus typus
Source: Biochim Biophys Acta. 2017 Apr;1861(4):814–23. doi: 10.1016/j.bbagen.2017.01.020 (PMC5335903; doi:10.1016/j.bbagen.2017.01.020)
Supplement: Supplementary Table S1 — MS/MS identification and quantification of the boomslang (Dispholidus typus) venom proteins separated by RP-HPLC and SDS-PAGE as in Fig. 2. [file mmc1.xlsx]

## Sheet: Hoja1
Supplementary Table S1: MS/MS identification and quantification of the boomslang (Dispholidus typus) venom proteins separated by RP-HPLC and SDS-PAGE as in Figure 2
Peak label	%	MW (kDa)	MS-ESI (ave)	m/z	z	Peptide sequence	Score	Best NCBI match	Protein family	Transcriptome database
1	0.078	33▼		564.8	2	TXNGXVEPGTK	de novo	~ T. jacksoniiABU68535	DC-domain	BMSLG-T3035_R_1.9219_L_400~metalloproteinase~4.20E-56~69.65~Thrasops_(-1)
				577.3	2	CGMXFCXPR	de novo	~ D. typus ABU68537	DC-domain	BMSLG-T0050_R_3.3713_L_2386~snake_(-1)
				717.3	2	GDFCGFCXTSNR	de novo	~ D. typus ABU68537	DC-domain	BMSLG-T3502_R_1.4368_L_350~snake_(-1)
	3.824	15 ▼	8437.7	961.4	2	CVSATSCPNGESTCYTK	97	D. typus ABU68481	3FTx-Dis2	BMSLG-T0828_R_1.581_L_796~denmotoxin_(-2)		Mave (SS) 22-94: 8438.1
				1024.4	2	NQXCFQCNEENYWDK	de novo	~ D. typus ABU68481	3FTx-Dis2	BMSLG-T0828_R_1.581_L_796~denmotoxin_(-2)
2	0.72	33▼		548.3	2	LCVEFGGEGK	PLG		DC-domain	BMSLG-T3502_R_1.4368_L_350~snake_(-1)
				564.8	2	TXNGXVEPGTK	de novo	~ P. olfersiiACS74988	DC-domain	BMSLG-T3035_R_1.9219_L_400~metalloproteinase~4.20E-56~69.65~Thrasops_(-1)
				404.2	2	XFCproTPR	de novo	~ P. olfersiiACS74988	DC-domain	BMSLG-T1270_R_0.0329_L_650~snake_(-3)/BMSLG-T0692_R_0.2091_L_868~snake_(-3)
				820.1	3	(1115.6)YPVPEGXADPGTK	de novo	~ T. jacksoniiABU68535	DC-domain	BMSLG-T0692_0.2091_L_SVMP
3	6.385	16▼	13642.1/13665.1	405.2	2	AAALCFR	415	D. typus AFH66958	D49-PLA2	BMSLG-T1154_R_2.7403_L_685~group_(-1)		Mave (SS) 24-124		13643.31
				567.8	2	LVTYFYSGGK				BMSLG-T1154_R_2.7403_L_685~group_(-1)
				596.8	2	DQYYGYAANK				BMSLG-T1154_R_2.7403_L_685~group_(-1)
				762.3	2	DTITCLGGNECQR				BMSLG-T1154_R_2.7403_L_685~group_(-1)
				577.3	3	QTCECDKAAALCFR				BMSLG-T1154_R_2.7403_L_685~group_(-1)
				880.4	3	LVTYFYSGGKDTITCLGGNECQR				BMSLG-T1154_R_2.7403_L_685~group_(-1)
				582.8	2	LVTYFYSSGK	308	D. typus AFH66959	D49-PLA2	≈ BMSLG-T1154_R_2.7403_L_685~group_(-1)		Mave(SS) 24-124		13673.31
4	0.327	80▼		548.3	2	LCVEFGGEGK	PLG		SVMP	BMSLG-T3502_1.4368_L_SVMP
				536.3	2	GNIMSPTVPR	PLG		SVMP	Consensus2_5.0541_SVMP_
				717.3	2	GDFCGFCXTSNR	de novo	~ D. typus ABU68537	SVMP	BMSLG-T3502_R_1.4368_L_350~snake_(-1)
				498.8	2	YREFXXR	de novo	~ T. stejnegeri Q2LD49	SVMP	BMSLG-T0014_R_1.6061_L_3335~snake_(-1)
	5.893	28 ▼	24987.5	506.7	2	EDVFTNCK	705	D. typus Q2XXQ4	CRISP	BMSLG-T0114_R_1.4865_L_1841~crvp2_disty_(-2)		Mave (SS): 24971.34		Met-ox
				585.8	2	SNCQDDYIR				BMSLG-T0114_R_1.4865_L_1841~crvp2_disty_(-2)
				433.5	3	SNCQDDYIRK				BMSLG-T0114_R_1.4865_L_1841~crvp2_disty_(-2)
				692.8	2	NCLATCFCPNK				BMSLG-T0114_R_1.4865_L_1841~crvp2_disty_(-2)
				504.9	3	KNCLATCFCPNK				BMSLG-T0114_R_1.4865_L_1841~crvp2_disty_(-2)
				772.3	2	MEWYSEAASNAER				BMSLG-T0114_R_1.4865_L_1841~crvp2_disty_(-2)
				919.4	3	SVRPTASNMLRMEWYSEAASNAER				BMSLG-T0114_R_1.4865_L_1841~crvp2_disty_(-2)
				485.7	2	CILDHSPK	501	D. typus Q2XXQ5-6	CRISP	BMSLG-T0114_R_1.4865_L_1841~crvp2_disty_(-2)
	0.327	20 ▼		506.7	2	EDVFTNCK	120	D. typus Q2XXQ4	CRISP	BMSLG-T0114_R_1.4865_L_1841~crvp2_disty_(-2)
				772.3	2	MEWYSEAASNAER
				485.7	2	CILDHSPK	118	D. typus Q2XXQ5-6	CRISP	BMSLG-T0114_R_1.4865_L_1841~crvp2_disty_(-2)
5	4.551	80▼		483.2	3	VCMDGHCVTLQK	75	D. typus ABU68537	SVMP	BMSLG-T3502_R_1.4368_L_350~snake_(-1)
				717.3	2	GDFCGFCXTSNR	de novo	~ D. typus ABU68537	SVMP	BMSLG-T3502_R_1.4368_L_350~snake_(-1)
	1.951	28 ▼	24987.5	506.7	2	EDVFTNCK	666	D. typus Q2XXQ4	CRISP	BMSLG-T0114_R_1.4865_L_1841~crvp2_disty_(-2)		Mave (SS): 24971.34		Met-ox
				585.8	2	SNCQDDYIR				BMSLG-T0114_R_1.4865_L_1841~crvp2_disty_(-2)
				433.5	3	SNCQDDYIRK				BMSLG-T0114_R_1.4865_L_1841~crvp2_disty_(-2)
				650.8	2	CVLDHSPETSR				BMSLG-T0114_R_1.4865_L_1841~crvp2_disty_(-2)
				462.3	3	EIVDKHNAFRR
				692.8	2	NCLATCFCPNK				BMSLG-T0114_R_1.4865_L_1841~crvp2_disty_(-2)
				504.9	3	KNCLATCFCPNK
				772.3	2	MEWYSEAASNAER				BMSLG-T0114_R_1.4865_L_1841~crvp2_disty_(-2)
				1041	2	ILNGIQCGENIYMoxSSIPR				BMSLG-T0114_R_1.4865_L_1841~crvp2_disty_(-2)
				438.5	2	CILDHSPKTSR	270	D. typus Q2XXQ5-6	CRISP	BMSLG-T0114_R_1.4865_L_1841~crvp2_disty_(-2)
6	0.711	66 ▼		645.8	2	SVATVWNDDKR	PLG		SVMP	BMSLG-T2073_0.3911_L_SVMP
				492.8	2	FSDCSXKK	de novo	~ C. adamanteus J3SBP9	SVMP	BMSLG-T2073_R_0.3911_L_500~snake_(-1)
				717.3	2	GDFCGFCXTSNR	de novo	~ D. typus ABU68537	SVMP	BMSLG-T3502_R_1.4368_L_350~snake_(-1)
7	0.118	>97 ▼		643.8	2	QMIPCAPQDVK	PLG		SVMP	BMSLG-T0050_R_3.3713_L_2386~snake_(-1)
				892.4	2	VSSSADDTLDLFATWR	PLG		SVMP	BMSLG-T2532_R_1.5939_L_450~snake_(-3)
				717.3	2	GDFCGFCXTSNR	de novo	~ D. typus ABU68537	SVMP	BMSLG-T3502_R_1.4368_L_350~snake_(-1)
	0.118	97 ▼		507.2	2	SCFNDNTR	de novo	~ T. jacksoniiABU68535	SVMP	BMSLG-T3035_R_1.9219_L_400~metalloproteinase~4.20E-56~69.65~Thrasops_(-1)
	0.235	66 ▼		551.8	2	GNIMSPTVQR	PLG		SVMP	BMSLG-T0509_R_0.3771_L_1000~snake_(-2)
				492.7	2	FSDCSIQK	PLG		SVMP	BMSLG-T0509_R_0.3771_L_1000~snake_(-2)
				498.8	2	YREFLIR	PLG		SVMP	BMSLG-T0509_R_0.3771_L_1000~snake_(-2)
				548.3	2	LCVEFGGEGK	PLG		SVMP	BMSLG-T3502_R_1.4368_L_350~snake_(-1)
				892.4	2	VSSSADDTLDLFATWR	PLG		SVMP	BMSLG-T2532_R_1.5939_L_450~snake_(-3)
				717.3	2	GDFCGFCXTSNR	de novo	~ D. typus ABU68537	SVMP	BMSLG-T3502_R_1.4368_L_350~snake_(-1)
				577.3	2	CGMXFCXPR	de novo	~ D. typus ABU68537	SVMP	BMSLG-T0050_R_3.3713_L_2386~snake_(-1)
				618.9	2	VYEMVNXVNR	de novo	~ A. engaddensis AAF01041	SVMP	BMSLG-T0510_R_0.5491_L_1000~snake_(-3)
	1.099	56▼		577.3	2	CGMXFCXPR	de novo	~ D. typus ABU68537	SVMP	BMSLG-T0050_R_3.3713_L_2386~snake_(-1)	BMSLG-T3035_R_1.9219_L_400~metalloproteinase~4.20E-56~69.65~Thrasops_(-1)
				618.9	2	VYEMVNXVNR	de novo	~ A. engaddensis AAF01041	SVMP	BMSLG-T0510_R_0.5491_L_1000~snake_(-3)
	0.157	40▼		643.8	2	QMIPCAPQDVK	PLG		SVMP	BMSLG-T0050_R_3.3713_L_2386~snake_(-1)
				577.3	2	CGMXFCXPR	de novo	~ D. typus ABU68537	SVMP	BMSLG-T0050_R_3.3713_L_2386~snake_(-1)
				618.9	2	VYEMVNXVNR	de novo	~ A. engaddensis AAF01041	SVMP	BMSLG-T0510_R_0.5491_L_1000~snake_(-3)
	0.549	33▼		834.9	2	XNSPVTYSTHXAPXR	de novo	~ M. lebetina E0Y418	SVSP	BMSLG-T0803_R_0.0703_L_806~serine_(-3)
				682.8	2	XSSSPPSMGSVCR	de novo	~ T. gramineus O13061	SVSP	BMSLG-T0803_R_0.0703_L_806~serine_(-3)
	0.708	31▼		834.9	2	XNSPVTYSTHXAPXR	de novo	~ M. lebetina E0Y418	SVSP	BMSLG-T0803_R_0.0703_L_806~serine_(-3)
				682.8	2	XSSSPPSMGSVCR	de novo	~ T. gramineus O13061	SVSP	BMSLG-T0803_R_0.0703_L_806~serine_(-3)
	0.157	27▼		556.9	3	XNSPVTYSTHXAPXR	de novo	~ M. lebetina E0Y418	SVSP	BMSLG-T0803_R_0.0703_L_806~serine_(-3)
8	0.276	>97 ▼		643.8	2	QMIPCAPQDVK	PLG		SVMP	BMSLG-T0050_R_3.3713_L_2386~snake_(-1)
				577.3	2	CGMXFCXPR	de novo	~ D. typus ABU68537	SVMP	BMSLG-T0050_R_3.3713_L_2386~snake_(-1)
				618.9	2	VYEMVNXVNR	de novo	~ A. engaddensis AAF01041	SVMP	BMSLG-T0510_R_0.5491_L_1000~snake_(-3)
	0.276	66 ▼		645.8	2	SVATVWNDDQR	PLG		SVMP	BMSLG-T0014_1.6061_L_SVMP
				551.8	2	GNIMSPTVQR	PLG		SVMP	BMSLG-T0509_0.3771_L_SVMP	9
				478.6	3	VCMDGHCVTVQK	PLG		SVMP	BMSLG-T3035_1.9219_L_SVMP
				805.7	2	CGLIYCTPPSGEQK	PLG		SVMP	Consensus2_5.0541_SVMP
				544.3	2	GNIMoxSPTVPR	PLG		SVMP	Consensus1_SVMP
				498.8	2	YREFLIR	PLG		SVMP	Consensus1_SVMP
				651.8	2	QMoxIPCAPQDVK	PLG		SVMP	BMSLG-T3502_1.4368_L_SVMP
				548.3	2	LCVEFGGEGK	PLG		SVMP	BMSLG-T3502_1.4368_L_SVMP
				946.2	3	(1210.9)VANDEVXPCAPQDAK	de novo	~ V. a. ammodytesAJC52543	SVMP	BMSLG-T0014_1.6061_L_SVMP
				618.8	2	VYEMVNXVNR	de novo	~ A. engaddensis AAF01041	SVMP	Consensus1_SVMP
	3.322	55 ▼		643.8	2	QMIPCAPQDVK	PLG		SVMP	BMSLG-T0050_R_3.3713_L_2386~snake_(-1)
				892.4	2	VSSSADDTLDLFATWR	PLG		SVMP	BMSLG-T2532_R_1.5939_L_450~snake_(-3)
				577.3	2	CGMXFCXPR	de novo	~ D. typus ABU68537	SVMP	BMSLG-T0050_R_3.3713_L_2386~snake_(-1)
				697.1	3	TDLTALIMAHELAHNLGIR	PLG		SVMP	BMSLG-T0014_R_1.6061_L_3335~snake_(-1)
				618.9	2	VYEMVNXVNR	de novo	~ A. engaddensis AAF01041	SVMP	BMSLG-T0510_R_0.5491_L_1000~snake_(-3)
				568.3	2	CGXXFCXPR	de novo	~ D. typus ABU68537	SVMP	BMSLG-T0014_R_1.6061_L_3335~snake_(-1)/BMSLG-T1470_R_3.2262_L_599~snake_(-3)
	0.276	50▼		492.7	2	FSDCSIQK	PLG		SVMP	BMSLG-T0509_R_0.3771_L_1000~snake_(-2)
				892.4	2	VSSSADDTLDLFATWR	PLG		SVMP	BMSLG-T2532_R_1.5939_L_450~snake_(-3)
				577.3	2	CGMXFCXPR	de novo	~ D. typus ABU68537	SVMP	BMSLG-T0050_R_3.3713_L_2386~snake_(-1)
				618.9	2	VYEMVNXVNR	de novo	~ A. engaddensis AAF01041	SVMP	BMSLG-T0510_R_0.5491_L_1000~snake_(-3)
	0.276	40▼		464.2	3	GNHDGCCLTSNR	PLG		SVMP	BMSLG-T0050_R_3.3713_L_2386~snake_(-1)/BMSLG-T3035_R_1.9219_L_400~metalloproteinase~4.20E-56~69.65~Thrasops_(-1)
				643.8	2	QMIPCAPQDVK	PLG		SVMP	BMSLG-T0050_R_3.3713_L_2386~snake_(-1)
				498.8	2	YREFLIR	PLG		SVMP	BMSLG-T0509_R_0.3771_L_1000~snake_(-2)
				618.9	2	VYEMVNXVNR	de novo	~ A. engaddensis AAF01041	SVMP	BMSLG-T0510_R_0.5491_L_1000~snake_(-3)
				568.3	2	CGXXFCXPR	de novo	~ D. typus ABU68537	SVMP	BMSLG-T0014_R_1.6061_L_3335~snake_(-1)/BMSLG-T1470_R_3.2262_L_599~snake_(-3)
				577.3	2	CGMXFCXPR	de novo	~ D. typus ABU68537	SVMP	BMSLG-T0050_R_3.3713_L_2386~snake_(-1)
	0.276	32▼		834.9	2	XNSPVTYSTHXAPXR	de novo	~ M. lebetina E0Y418	SVSP	BMSLG-T0803_R_0.0703_L_806~serine_(-3)
				690.8	2	XSSSPPSMoxGSVCR	de novo	~ D. acutus ABV89584	SVSP	BMSLG-T0197_R_1.9105_L_1524~serine_(-3)/BMSLG-T0803_R_0.0703_L_806~serine_(-3)
	0.259	31▼		557	3	XNSPVTYSTHXAPXR	de novo	~ M. lebetina E0Y418	SVSP	BMSLG-T0803_R_0.0703_L_806~serine_(-3)
				682.8	2	XSSSPPSMGSVCR	de novo	~ D. acutus ABV89584	SVSP	BMSLG-T0197_R_1.9105_L_1524~serine_(-3)/BMSLG-T0803_R_0.0703_L_806~serine_(-3)
	0.017	31▼		577.3	2	CGMXFCXPR	de novo	~ D. typus ABU68537	SVMP	BMSLG-T0050_R_3.3713_L_2386~snake_(-1)
	0.552	27▼		626.8	2	VYEMoxVNXVNR	de novo	~ A. engaddensis AAF01041	SVMP	BMSLG-T0510_R_0.5491_L_1000~snake_(-3)
9	0.267	>97 ▼		551.8	2	GNIMSPTVQR	PLG		SVMP	BMSLG-T0509_R_0.3771_L_1000~snake_(-2)
				492.7	2	FSDCSIQK	PLG		SVMP	BMSLG-T0509_R_0.3771_L_1000~snake_(-2)
				498.8	2	YREFLIR	PLG		SVMP	BMSLG-T0509_R_0.3771_L_1000~snake_(-2)
				643.8	2	QMIPCAPQDVK	PLG		SVMP	BMSLG-T0050_R_3.3713_L_2386~snake_(-1)
				577.3	2	CGMXFCXPR	de novo	~ D. typus ABU68537	SVMP	BMSLG-T0050_R_3.3713_L_2386~snake_(-1)
				618.9	2	VYEMVNXVNR	de novo	~ A. engaddensis AAF01041	SVMP	BMSLG-T0510_R_0.5491_L_1000~snake_(-3)
				568.3	2	CGXXFCXPR	de novo	~ D. typus ABU68537	SVMP	BMSLG-T0014_R_1.6061_L_3335~snake_(-1)/BMSLG-T1470_R_3.2262_L_599~snake_(-3)
				717.3	2	GDFCGFCXTSNR	de novo	~ D. typus ABU68537	SVMP	BMSLG-T3502_R_1.4368_L_350~snake_(-1)
	0.534	66 ▼		559.8	2	GNIMoxSPTVQR	PLG		SVMP	BMSLG-T0509_0.3771_L_SVMP
				707.4	4	(1062.6)SGEQKNPCEYKXSPK	de novo	~ D. typus ABU68537	SVMP	Consensus3_0.9425_SVMP_
	2.678	55 ▼		645.8	2	SVATVWNDDQR	PLG		SVMP	BMSLG-T0014_R_1.6061_L_3335~snake_(-1)/BMSLG-T0509_R_0.3771_L_1000~snake_(-2)
				492.7	2	FSDCSIQK	PLG		SVMP	BMSLG-T0509_R_0.3771_L_1000~snake_(-2)
				498.8	2	YREFLIR	PLG		SVMP	BMSLG-T0509_R_0.3771_L_1000~snake_(-2)
				643.8	2	QMIPCAPQDVK	PLG		SVMP	BMSLG-T0050_R_3.3713_L_2386~snake_(-1)
				901	2	CPTXTNQCVAXXGPEK	de novo	~ N. kaouthia P82942	SVMP	BMSLG-T0111_R_0.2966_L_1850~snake_(-2)
				551.8	2	XQCDPQDVK	de novo	~ L. madagascariensis ABU68538	SVMP	BMSLG-T0111_R_0.2966_L_1850~snake_(-2)
				884.9	2	MNDNAQXXTSXDYDR	de novo	~P. chamissonis AJB84503	SVMP	BMSLG-T0991_R_1.3553_L_728~snake_(-2)/BMSLG-T2532_R_1.5939_L_450~snake_(-3)
				577.3	2	CGMXFCXPR	de novo	~ D. typus ABU68537	SVMP	BMSLG-T0050_R_3.3713_L_2386~snake_(-1)
	0.534	50▼		618.8	2	VYEMVNIVNR	PLG		SVMP	Consensus1_SVMP
				498.8	2	YREFLIR	PLG		SVMP	Consensus2_5.0541_SVMP_
				616.8	2	SVATVQNDDQR	PLG		SVMP	BMSLG-T0991_1.3553_L_SVMP
				492.7	2	FSDCSIQK	PLG		SVMP	BMSLG-T0991_1.3553_L_SVMP
				749.3	4	(1488.1)GQSAECPPDVYQR	de novo	~N. atra D3TTC2	SVMP	Consensus1_SVMP
	0.267	40▼		643.8	2	QMIPCAPQDVK	PLG		SVMP	BMSLG-T0050_3.3713_L_SVMP
				645.8	2	SVATVWNDDQR	PLG		SVMP	BMSLG-T0509_0.3771_L_SVMP
				551.8	2	GNIMSPTVQR	PLG		SVMP	BMSLG-T0509_0.3771_L_SVMP
				492.7	2	FSDCSIQK	PLG		SVMP	BMSLG-T0509_0.3771_L_SVMP
				651.8	2	QMoxIPCAPQDVK	PLG		SVMP	BMSLG-T0509_0.3771_L_SVMP
				498.8	2	YREFLIR	PLG		SVMP	Consensus2_5.0541_SVMP
				694.3	2	GDFNGFCLTSNR	PLG		SVMP	Consensus2_5.0541_SVMP
				618.8	2	VYEMVNIVNR	PLG		SVMP	Consensus1_SVMP
				621	4	(1452.6)XDGXVEPGTK	de novo	~ D. typus ABU68534	SVMP	BMSLG-T3035_1.9219_L_SVMP
	0.235	32▼		557	3	LNSPVTYSTHIAPLR	PLG		SVSP	BMSLG-T0197_1.9105_L_serine
				682.8	2	LSSSPPSMGSVCR	PLG		SVSP	BMSLG-T0803_0.0703_L_serine
	0.032	32▼		892.4	2	VSSSADDTLDLFATWR	PLG		SVMP	BMSLG-T2532_1.5939_L_SVMP
				694.3	2	GDFNGFCLTSNR	PLG		SVMP	Consensus2_5.0541_SVMP_
				618.8	2	VYEMVNIVNR	PLG		SVMP	Consensus1_SVMP
				616.8	2	SVATVQNDDQR	PLG		SVMP	BMSLG-T0991_1.3553_L_SVMP
				717.3	2	GDFCGFCXTSNR	de novo	~ D. typus ABU68537	SVMP	BMSLG-T3502_1.4368_L_SVMP
	0.267	31▼		682.8	2	XSSSPPSMGSVCR	de novo	~T. gramineus O13061	SVSP	BMSLG-T0197_1.9105_L_serine
				557	3	XNSPVTYSTHXAPXR	de novo	~M. lebetina E0Y418	SVSP	BMSLG-T0803_0.0703_L_serine
	0.534	27▼		618.8	2	VYEMVNIVNR	PLG		SVMP	Consensus1_SVMP
				626.8	2	VYEMoxVNIVNR	PLG		SVMP	Consensus1_SVMP
				694.3	2	GDFNGFCLTSNR	PLG		SVMP	Consensus2_5.0541_SVMP
10	1.362	>97 ▼		498.8	2	YREFLIR	PLG		SVMP	Consensus2_5.0541_SVMP_
				643.8	2	QMIPCAPQDVK	PLG		SVMP	BMSLG-T0050_3.3713_L_SVMP
				548.3	2	LCVEFGGEGK	PLG		SVMP	BMSLG-T3502_1.4368_L_SVMP
				946.1	3	(1510.3)NDEVXPCAPQDAK	de novo	~ V. a. ammodytesAJC52543	SVMP	Consensus3_0.9425_SVMP_
				749.4	4	(1831.7)ECPPDVYQR	de novo	~ T. jacksoniiABU68535	SVMP	Consensus1_SVMP__
				872	3	(1204.1)VGPDSCFNDNMR	de novo	~ T. jacksoniiABU68535	SVMP	BMSLG-T0014_1.6061_L_SVMP
	2.724	66 ▼		683.8	2	TVAPDSCFDLNK	PLG		SVMP	BMSLG-T0323_0.8422_L_SVMP
				568.3	2	CGXXFCXPR	de novo	~ D. typus ABU68537	SVMP
				801	3	(976.3)PPSGEQKNPCEYK	de novo	~ D. typus ABU68537	SVMP	Consensus3_0.9425_SVMP_
	20.439	55 ▼		498.8	2	YREFLIR	PLG		SVMP	Consensus2_5.0541_SVMP_
				694.3	2	GDFNGFCLTSNR	PLG		SVMP	BMSLG-T0014_1.6061_L_SVMP
				618.8	2	VYEMVNIVNR	PLG		SVMP	Consensus1_SVMP
				694.9	3	LRPGAQCDSGECCEQCR	PLG		SVMP	Consensus1_SVMP
				645.8	2	SVATVWNDDQR	PLG		SVMP	BMSLG-T0014_1.6061_L_SVMP
	1.362	50▼		498.8	2	YREFLIR	PLG		SVMP	Consensus2_5.0541_SVMP_
				694.3	2	GDFNGFCLTSNR	PLG		SVMP	BMSLG-T0014_1.6061_L_SVMP
				568.3	2	CGXXFCXPR	de novo	~ D. typus ABU68537	SVMP
				892.4	2	WSSADDTXDXFATWR	de novo	~C. d. cascavella C5H5D1	SVMP
	1.362	31▼		616.8	2	SVATVQNDDQR	PLG		SVMP	BMSLG-T0991_1.3553_L_SVMP
				492.7	2	FSDCSIQK	PLG		SVMP	Consensus1_SVMP
				486.3	2	ETDLLPRK	PLG		SVMP	BMSLG-T0014_1.6061_L_SVMP
				694.3	2	GDFNGFCLTSNR	PLG		SVMP	BMSLG-T0014_1.6061_L_SVMP
				488.3	2	XFXVVDNR	de novo	~ P. olfersii ABU68505	SVMP
11	0.267	>97 ▼		450.3	2	VAGTVCHR	de novo	~A. p. leucostoma ACJ61245	SVMP	BMSLG-T0014_1.6061_L_SVMP
	0.802	66 ▼		851.4	2	CIMoxSPVLYSDPLYK	PLG		SVMP	BMSLG-T0323_0.8422_L_SVMP
				913.4	2	CPTLTNQCVTFGGQDK	PLG		SVMP	BMSLG-T0323_0.8422_L_SVMP
				683.8	2	TVAPDSCFDLNK	PLG		SVMP	BMSLG-T0323_0.8422_L_SVMP
				508.3	3	TVAPDSCFDLNKR	PLG		SVMP	BMSLG-T0323_0.8422_L_SVMP
				498.8	2	YREFLIR	PLG		SVMP	Consensus2_5.0541_SVMP_
				551.8	2	GNIMSPTVQR	PLG		SVMP	BMSLG-T0509_0.3771_L_SVMP
				636.8	2	FACNFYPEPK	PLG		SVMP	BMSLG-T0056_1.6322_L_SVMP
	3.479	52 ▼		609.9	2	LFETVNILNR	PLG		SVMP	BMSLG-T0056_1.6322_L_SVMP
				542.3	2	SVGIIQDHSK	PLG		SVMP	BMSLG-T0056_1.6322_L_SVMP
				536.3	2	IPCDPQDVK	PLG		SVMP	BMSLG-T0056_1.6322_L_SVMP
				482.3	3	IPCDPQDVKCGR	PLG		SVMP	Consensus1_SVMP
				717.9	2	VCXDGQCVTVQR	de novo	~ D. typus ABU68536	SVMP
	0.267	38 ▼		602.3	2	STCCDATTCK	PLG		SVMP	BMSLG-T0056_1.6322_L_SVMP
				536.3	2	IPCDPQDVK	PLG		SVMP	BMSLG-T0056_1.6322_L_SVMP
				636.8	2	FACNFYPEPK	PLG		SVMP	BMSLG-T0056_1.6322_L_SVMP
				488.3	2	XFXVVDNR	de novo	~B. jararaca P0C6S6	SVMP
	0.267	36 ▼		542.3	2	SVGIIQDHSK	PLG		SVMP	BMSLG-T0056_1.6322_L_SVMP
				536.3	2	IPCDPQDVK	PLG		SVMP	BMSLG-T0056_1.6322_L_SVMP
				636.8	2	FACNFYPEPK	PLG		SVMP	BMSLG-T0056_1.6322_L_SVMP
				694.3	2	GDFNGFCLTSNR	PLG		SVMP	Consensus2_5.0541_SVMP_
				697.4	2	PDVTLDSFGTWR	PLG		SVMP	BMSLG-T0056_1.6322_L_SVMP
	0.267	17 ▼							n.d.
12	9.771	55 ▼		585.3	2	SSGQNFLCEK	PLG			BMSLG-T0050_R_3.3713_L_2386~snake_(-1)
				629.8	2	XDVXPSASDTXK	de novo	~ E. c. sochureki ADW54356	SVMP	BMSLG-T0050_R_3.3713_L_2386~snake_(-1)
				618.9	2	VYEMVNXVNR	de novo	~ A. engaddensis AAF01041	SVMP	BMSLG-T0510_R_0.5491_L_1000~snake_(-3)
	9.771	25 ▼		561.3	2	CIMFPAVQR	PLG		SVMP	BMSLG-T0050_3.3713_L_SVMP
				443.8	2	EXDXXKR	de novo	~ G. ussuriensis Q7SZD9	SVMP	BMSLG-T0050_R_3.3713_L_2386~snake_(-1)
				618.9	2	VYEMVNXVNR	de novo	~ A. engaddensis AAF01041	SVMP	BMSLG-T0510_R_0.5491_L_1000~snake_(-3)
13	0.327	>97 ▼		629.9	2	IDVLPSASDTLK	PLG		SVMP	BMSLG-T0050_3.3713_L_SVMP
				464.2	3	GNHDGCCLTSNR	PLG		SVMP	BMSLG-T0050_3.3713_L_SVMP
				651.8	2	QMoxIPCAPQDVK	PLG		SVMP	Consensus1_SVMP
				735	3	(1018.7)SGECCEQCR	de novo	~ P. mucrosquamatus XP_015681822	SVMP
				752.8	4	(1687.8)SAECPFDVYQR	de novo	~E. c. sochureki ADI47597	SVMP
	1.309	63 ▼		851.4	2	MNVLSSSDDTVDSFGK	PLG		SVMP	BMSLG-T0569_0.3619_L_SVMP
				498.8	2	YREFLIR	PLG		SVMP	Consensus2_5.0541_SVMP
				437.3	2	EMDLLPR	PLG		SVMP	BMSLG-T0569_0.3619_L_SVMP
				820.1	3	(1050.3)YYPVPEGXADPGTK	de novo	~ D. typus ABU68537	SVMP	BMSLG-T0692_0.2091_L_SVMP
				623.1	4	(1101.5)YSAGXVQDHNER	de novo	~P. elegans BAP39918	SVMP
	1.309	55 ▼		651.8	2	QMoxIPCAPQDVK	PLG		SVMP	BMSLG-T0050_3.3713_L_SVMP
				752.8	4	(1845.9)ECPPDVYER	de novo	~ T. jacksoniiABU68535	SVMP	BMSLG-T0111_0.2966_L_SVMP
				450.3	2	VAGTVCHR	de novo	~A. p. leucostoma ACJ61245	SVMP
				423.8	2	KTDXXTR	de novo	~ C. atrox 2DW0_A	SVMP
	1.312	50▼		542.3	2	SVGIIQDHSK	PLG		SVMP	BMSLG-T0056_1.6322_L_SVMP
				636.8	2	FACNFYPEPK	PLG		SVMP	BMSLG-T0056_1.6322_L_SVMP
				651.8	2	QMoxIPCAPQDVK	PLG		SVMP	BMSLG-T0050_3.3713_L_SVMP
				618.8	2	VYEMVNIVNR	PLG		SVMP	Consensus1_SVMP
	0.327	38 ▼		749	4	(1759.5)AECPPDVYQR	de novo	~ T. jacksoniiABU68535	SVMP	Consensus1_SVMP
				450.3	2	VAGTVCHR	de novo	~A. p. leucostoma ACJ61245	SVMP
	0.654	25 ▼		629.9	2	IDVLPSASDTLK	PLG		SVMP	BMSLG-T0050_3.3713_L_SVMP
				643.8	2	QMIPCAPQDVK	PLG		SVMP	BMSLG-T0050_3.3713_L_SVMP
				555.8	2	TXDSFGEWR	de novo	~N. atra D3TTC2	SVMP
	0.327	21 ▼		467.9	3	EEKTKYEDTMK	PLG		SVMP	BMSLG-T0059_0.025_L_SVMP
				609.9	2	VYEXVNXVNR	de novo	~ B. jararacussu Q1PHZ4	SVMP
	0.654	14 ▼		643.9	3	DCPPDWSSYEGHCYR	70	B. jararaca P22030	CTL
				851.3	2	TWEDAESFCTEQAK	66	G. halys CCH35771	CTL
				640.2	3	DCPSDWSSYEGHCYR	61	T. albolabris P81114	CTL
	0.327	6▼		450.3	2	VAGTVCHR	de novo	~A. p. leucostoma ACJ61245	SVMP
14	0.126	>97 ▼		445.3	2	EMoxDLLPR	PLG		SVMP	BMSLG-T0569_0.3619_L_SVMP
				450.3	2	VAGTVCHR	de novo	~A. p. leucostoma ACJ61245	SVMP
	1.772	63 ▼		437.2	2	EMDLLPR	PLG		SVMP	BMSLG-T0569_0.3619_L_SVMP
				633.9	2	XYEXVNFVNR	de novo	~ B. neuwiedi ADO21503	SVMP
				851.4	2	MNVXSSSDDTVDSFGK	de novo	~ E. coloratus ADI47654	SVMP
				971.1	3	(1052.3)DPPYQFSSCSXQEFR	de novo	~P. ofersii ACS74988	SVMP
				609.8	2	VYEXVNXVNR	de novo	~ B. jararacussu Q1PHZ4	SVMP
				820.1	3	(952.3)YYPVPEGXADPGTK	de novo	~ D. typus ABU68537	SVMP	BMSLG-T0692_0.2091_L_SVMP
	0.126	53 ▼		450.3	2	VAGTVCHR	de novo	~A. p. leucostoma ACJ61245	SVMP
	0.252	40▼		643.8	2	QMIPCAPQDVK	PLG		SVMP	BMSLG-T0050_3.3713_L_SVMP
				445.3	2	EMoxDLLPR	PLG		SVMP	BMSLG-T0569_0.3619_L_SVMP
				515.8	2	VLPSASDTLK	PLG		SVMP	BMSLG-T0050_3.3713_L_SVMP
				820	3	(952.3)YYPVPEGXADPGTK	de novo	~ D. typus ABU68537	SVMP	BMSLG-T0692_0.2091_L_SVMP
	0.126	33▼		450.3	2	VAGTVCHR	de novo	~A. p. leucostoma ACJ61245	SVMP
				513.8	2	SGFSSXSWR	de novo	~D. typus ABU68534	SVMP
	0.126	31▼		513.3	2	VDPAQVVAVK	de novo	~ B. neuwiedi ADO21504	SVMP

## Sheet: Hoja2
#	Time	Area%
1	30.359	3.902
2	31.573	0.72
3	42.651	6.385
4	62.387	6.547
5	64.692	6.502
6	67.605	0.711
7	71.507	3.141
8	72.486	5.53
9	73.242	5.348
10	76.34	27.249
11	78.442	5.349
12	80.078	19.542
13	81.076	6.546
14	81.639	2.528

## Sheet: Hoja3
50	509	2073	3502				97 K	66	56	50	40	33	31	25	21
14	510	2532	3035				50	2073	50	59	50	803	50	50	59
59	803						2532	3502	510	50	510	197	510
56	197						510	509	2532	510	509	2532	991
	111						509	14	111	2532	14	991	14
	991						14	50	14	14	3035	3502	323
	323						3502	510	509	56	56	14
	569						569	2532	991		692	56
	692							3035			569
								323
DC	214							56
	1270							569
								692
